# Supplementary material for: Fusion and Fission of Genes Define a Metric between Fungal Genomes
Source: PLoS Comput Biol. 2008 Oct 24;4(10):e1000200. doi: 10.1371/journal.pcbi.1000200 (PMC2557144; doi:10.1371/journal.pcbi.1000200)
Supplement: Text S1 — GO-terms and their cognate definitions. One line per term: abbreviation as in Figures 6 and 7, GO term number, description. (0.00 MB TXT) [file pcbi.1000200.s002.txt]

Abbreviation	GOterm	Definition
*** Molecular function ***
helicase	0004386	helicase
hydrolase	0016787	hydrolase
oxidoreductase	0016491	oxidoreductase
lyase	0016829	lyase
signal trans.	0004871	signal transducer
enzyme reg.	0030234	enzyme regulator
isomerase	0016853	isomerase
ligase	0016874	ligase
structural mol.	0005198	structural molecule
DNA binding	0003677	DNA binding
RNA binding	0003723	RNA binding
transferase	0016740	transferase
prot. binding	0005515	protein binding
transporter	0005215	transporter activity
translation reg. 0045182	translation regulator activity
transcription reg. 0030528	transcription regulator activity
*** Cellular component ***
membrane	0016020	membrane
cell wall	0005618	cell wall
vacuole	0005773	vacuole
extracellular reg.	0005576	extracellular region
peroxisome	0005777	peroxisome
cytoskeleton	0005856	cytoskeleton
chromosome	0005694	chromosome
mitochondrion	0005739	mitochondrion
cytoplasm	0005737	cytoplasm
ribosome	0005840	ribosome
nucleus	0005634	nucleus
*** Biological process ***
transcription	0006350	transcription
prec. & energy	0006091	generation of precursor metabolites and energy
stress response	0006950	response to stress
DNA metab.	0006259	DNA metabolism
protein modif.	0006464	protein modification
vitamin metab.	0006766	vitamin metabolism
cell wall	0007047	cell wall organization and biogenesis
lipid metab.	0006629	lipid metabolism
homeostasis	0019725	cellular homeostasis
membrane	0016044	membrane organization and biogenesis
protein catab.	0030163	protein catabolism
organelle	0006996	organelle organization and biogenesis
a. a. metab.	0006519	amino acid and derivative metabolism
cell cycle	0007049	cell cycle
transport	0006810	transport
signal trans.	0007165	signal transduction
translation	0006412	translation
carboh. metab.	0005975	carbohydrate metabolism
RNA metab.	0016070	RNA metabolism
