# Supplementary material for: Fusion and Fission of Genes Define a Metric between Fungal Genomes
Source: PLoS Comput Biol. 2008 Oct 24;4(10):e1000200. doi: 10.1371/journal.pcbi.1000200 (PMC2557144; doi:10.1371/journal.pcbi.1000200)
Supplement: Dataset S1 — P-group compositions. Syntax: Group_name tab Protein_name. 1) One line per protein; 2) P-group name is made of an acronym and a number. The acronym is built from the first two letters of the genus followed by the first two letters of the species. (1.86 MB TDS) [file pcbi.1000200.s003.tds]

ASNI-1	AN0001.2
ASNI-1	AN0537.2
ASNI-2	AN2713.2
ASNI-2	AN3471.2
ASNI-2	AN5253.2
ASNI-2	AN6966.2
ASNI-2	AN9541.2
ASNI-4	AN0004.2
ASNI-4	AN0376.2
ASNI-4	AN2671.2
ASNI-4	AN5242.2
ASNI-4	AN8576.2
ASNI-5	AN0005.2
ASNI-6	AN0006.2
ASNI-7	AN0007.2
ASNI-9	AN0009.2
ASNI-9	AN1100.2
ASNI-9	AN3972.2
ASNI-9	AN5652.2
ASNI-9	AN8779.2
ASNI-12	AN0012.2
ASNI-14	AN0014.2
ASNI-14	AN2338.2
ASNI-15	AN0404.2
ASNI-15	AN2300.2
ASNI-15	AN6237.2
ASNI-15	AN9342.2
ASNI-16	AN0016.2
ASNI-16	AN1242.2
ASNI-16	AN2545.2
ASNI-16	AN7884.2
ASNI-17	AN0017.2
ASNI-19	AN0019.2
ASNI-20	AN0020.2
ASNI-21	AN0021.2
ASNI-22	AN0022.2
ASNI-23	AN0023.2
ASNI-27	AN0028.2
ASNI-27	AN2639.2
ASNI-29	AN0030.2
ASNI-29	AN1184.2
ASNI-29	AN2779.2
ASNI-30	AN0031.2
ASNI-30	AN6620.2
ASNI-31	AN0032.2
ASNI-32	AN0033.2
ASNI-33	AN0034.2
ASNI-34	AN0035.2
ASNI-35	AN3524.2
ASNI-35	AN8642.2
ASNI-36	AN0037.2
ASNI-37	AN0038.2
ASNI-38	AN0039.2
ASNI-39	AN0040.2
ASNI-40	AN0041.2
ASNI-41	AN0042.2
ASNI-42	AN0043.2
ASNI-43	AN0044.2
ASNI-43	AN2256.2
ASNI-44	AN0045.2
ASNI-45	AN0046.2
ASNI-46	AN0047.2
ASNI-47	AN0048.2
ASNI-48	AN0049.2
ASNI-50	AN0051.2
ASNI-50	AN2536.2
ASNI-50	AN2668.2
ASNI-52	AN0053.2
ASNI-54	AN0055.2
ASNI-55	AN0056.2
ASNI-56	AN0057.2
ASNI-57	AN0058.2
ASNI-57	AN4230.2
ASNI-57	AN9522.2
ASNI-58	AN0059.2
ASNI-59	AN0060.2
ASNI-60	AN0061.2
ASNI-61	AN0062.2
ASNI-62	AN0063.2
ASNI-63	AN0064.2
ASNI-66	AN0067.2
ASNI-67	AN0068.2
ASNI-68	AN0069.2
ASNI-69	AN0070.2
ASNI-70	AN0071.2
ASNI-71	AN0072.2
ASNI-72	AN0073.2
ASNI-73	AN0074.2
ASNI-74	AN0075.2
ASNI-75	AN0076.2
ASNI-76	AN0078.2
ASNI-77	AN0079.2
ASNI-78	AN0080.2
ASNI-80	AN0082.2
ASNI-81	AN0083.2
ASNI-82	AN0084.2
ASNI-83	AN0085.2
ASNI-85	AN0087.2
ASNI-86	AN0088.2
ASNI-88	AN0090.2
ASNI-89	AN0091.2
ASNI-90	AN0092.2
ASNI-91	AN0093.2
ASNI-92	AN0094.2
ASNI-93	AN0095.2
ASNI-94	AN0096.2
ASNI-95	AN0097.2
ASNI-97	AN0099.2
ASNI-98	AN0100.2
ASNI-99	AN0101.2
ASNI-102	AN0104.2
ASNI-103	AN0105.2
ASNI-104	AN0106.2
ASNI-105	AN0107.2
ASNI-106	AN0108.2
ASNI-107	AN0109.2
ASNI-108	AN0110.2
ASNI-109	AN0111.2
ASNI-109	AN1259.2
ASNI-110	AN0112.2
ASNI-111	AN0113.2
ASNI-112	AN0114.2
ASNI-113	AN0115.2
ASNI-114	AN0116.2
ASNI-115	AN0117.2
ASNI-116	AN0118.2
ASNI-117	AN0119.2
ASNI-118	AN0120.2
ASNI-119	AN0121.2
ASNI-120	AN0122.2
ASNI-121	AN0123.2
ASNI-122	AN0124.2
ASNI-123	AN0125.2
ASNI-124	AN0126.2
ASNI-125	AN0127.2
ASNI-126	AN0128.2
ASNI-127	AN0129.2
ASNI-128	AN0130.2
ASNI-129	AN0131.2
ASNI-130	AN0132.2
ASNI-132	AN0134.2
ASNI-133	AN0135.2
ASNI-134	AN0136.2
ASNI-136	AN0138.2
ASNI-137	AN0139.2
ASNI-138	AN0673.2
ASNI-138	AN1953.2
ASNI-138	AN6542.2
ASNI-138	AN7009.2
ASNI-138	AN7441.2
ASNI-139	AN0141.2
ASNI-140	AN0142.2
ASNI-141	AN0143.2
ASNI-142	AN0144.2
ASNI-143	AN0145.2
ASNI-146	AN0149.2
ASNI-146	AN5524.2
ASNI-146	AN6001.2
ASNI-146	AN7070.2
ASNI-148	AN0151.2
ASNI-150	AN0153.2
ASNI-151	AN0154.2
ASNI-152	AN0155.2
ASNI-153	AN0156.2
ASNI-154	AN0157.2
ASNI-156	AN0159.2
ASNI-157	AN0160.2
ASNI-158	AN0161.2
ASNI-159	AN0162.2
ASNI-160	AN0163.2
ASNI-161	AN0103.2
ASNI-161	AN0504.2
ASNI-162	AN0165.2
ASNI-163	AN0166.2
ASNI-164	AN0167.2
ASNI-165	AN0168.2
ASNI-166	AN0169.2
ASNI-167	AN0170.2
ASNI-169	AN0172.2
ASNI-170	AN0173.2
ASNI-171	AN0174.2
ASNI-171	AN6939.2
ASNI-172	AN0175.2
ASNI-173	AN0176.2
ASNI-174	AN0177.2
ASNI-176	AN0181.2
ASNI-176	AN1747.2
ASNI-177	AN0183.2
ASNI-178	AN0184.2
ASNI-179	AN0185.2
ASNI-180	AN0186.2
ASNI-181	AN0187.2
ASNI-182	AN0188.2
ASNI-183	AN0189.2
ASNI-184	AN0190.2
ASNI-185	AN0191.2
ASNI-186	AN0192.2
ASNI-187	AN0193.2
ASNI-187	AN7239.2
ASNI-188	AN0194.2
ASNI-189	AN0195.2
ASNI-189	AN8020.2
ASNI-190	AN0196.2
ASNI-192	AN0198.2
ASNI-193	AN0199.2
ASNI-194	AN0200.2
ASNI-194	AN2111.2
ASNI-194	AN8975.2
ASNI-196	AN0203.2
ASNI-198	AN0205.2
ASNI-199	AN0206.2
ASNI-200	AN0207.2
ASNI-200	AN1864.2
ASNI-200	AN2186.2
ASNI-200	AN5465.2
ASNI-200	AN8558.2
ASNI-201	AN0208.2
ASNI-202	AN0209.2
ASNI-202	AN1181.2
ASNI-202	AN7463.2
ASNI-203	AN0210.2
ASNI-204	AN0211.2
ASNI-205	AN0212.2
ASNI-206	AN0213.2
ASNI-210	AN0217.2
ASNI-211	AN0218.2
ASNI-211	AN4904.2
ASNI-212	AN0219.2
ASNI-213	AN0220.2
ASNI-214	AN4871.2
ASNI-214	AN5454.2
ASNI-216	AN0223.2
ASNI-217	AN0224.2
ASNI-219	AN0227.2
ASNI-220	AN0228.2
ASNI-221	AN0229.2
ASNI-221	AN6071.2
ASNI-221	AN8069.2
ASNI-222	AN0230.2
ASNI-223	AN0231.2
ASNI-223	AN1318.2
ASNI-223	AN5311.2
ASNI-223	AN7912.2
ASNI-223	AN9388.2
ASNI-224	AN0232.2
ASNI-226	AN0235.2
ASNI-227	AN0236.2
ASNI-228	AN0237.2
ASNI-229	AN0238.2
ASNI-230	AN0239.2
ASNI-231	AN0240.2
ASNI-231	AN6113.2
ASNI-232	AN0241.2
ASNI-233	AN0242.2
ASNI-234	AN0243.2
ASNI-234	AN4997.2
ASNI-234	AN6809.2
ASNI-235	AN0244.2
ASNI-236	AN0245.2
ASNI-236	AN3883.2
ASNI-237	AN0246.2
ASNI-238	AN0247.2
ASNI-239	AN0248.2
ASNI-240	AN0249.2
ASNI-241	AN0251.2
ASNI-242	AN0252.2
ASNI-243	AN0253.2
ASNI-244	AN0254.2
ASNI-245	AN0255.2
ASNI-246	AN0256.2
ASNI-248	AN0258.2
ASNI-249	AN0259.2
ASNI-249	AN4258.2
ASNI-249	AN5122.2
ASNI-250	AN0260.2
ASNI-251	AN0261.2
ASNI-252	AN0262.2
ASNI-254	AN0264.2
ASNI-255	AN0265.2
ASNI-256	AN0266.2
ASNI-257	AN0267.2
ASNI-258	AN0268.2
ASNI-259	AN0269.2
ASNI-260	AN0270.2
ASNI-261	AN0271.2
ASNI-262	AN0272.2
ASNI-262	AN3575.2
ASNI-263	AN0273.2
ASNI-264	AN0274.2
ASNI-265	AN0275.2
ASNI-266	AN0276.2
ASNI-267	AN0277.2
ASNI-268	AN0278.2
ASNI-269	AN0279.2
ASNI-271	AN0281.2
ASNI-272	AN0282.2
ASNI-273	AN0283.2
ASNI-273	AN6852.2
ASNI-274	AN0284.2
ASNI-275	AN0285.2
ASNI-276	AN0286.2
ASNI-277	AN0287.2
ASNI-278	AN0288.2
ASNI-279	AN0289.2
ASNI-280	AN0290.2
ASNI-281	AN0291.2
ASNI-282	AN0292.2
ASNI-283	AN0293.2
ASNI-284	AN0294.2
ASNI-285	AN0295.2
ASNI-286	AN0296.2
ASNI-287	AN0297.2
ASNI-288	AN0298.2
ASNI-289	AN0300.2
ASNI-290	AN0301.2
ASNI-290	AN3898.2
ASNI-291	AN0302.2
ASNI-292	AN0303.2
ASNI-293	AN0304.2
ASNI-295	AN0306.2
ASNI-296	AN0307.2
ASNI-297	AN0308.2
ASNI-298	AN0309.2
ASNI-299	AN0310.2
ASNI-300	AN0311.2
ASNI-301	AN0312.2
ASNI-302	AN0313.2
ASNI-302	AN2602.2
ASNI-302	AN4833.2
ASNI-303	AN0314.2
ASNI-304	AN0315.2
ASNI-305	AN0316.2
ASNI-305	AN0676.2
ASNI-305	AN1182.2
ASNI-305	AN6838.2
ASNI-305	AN7570.2
ASNI-306	AN0317.2
ASNI-308	AN0319.2
ASNI-309	AN0320.2
ASNI-310	AN0321.2
ASNI-310	AN3933.2
ASNI-312	AN0323.2
ASNI-312	AN2370.2
ASNI-312	AN5478.2
ASNI-313	AN0324.2
ASNI-314	AN0325.2
ASNI-315	AN0326.2
ASNI-316	AN0327.2
ASNI-316	AN1971.2
ASNI-317	AN0328.2
ASNI-318	AN0329.2
ASNI-319	AN0330.2
ASNI-319	AN1882.2
ASNI-319	AN5228.2
ASNI-319	AN6753.2
ASNI-319	AN9177.2
ASNI-320	AN0331.2
ASNI-322	AN0333.2
ASNI-323	AN0334.2
ASNI-324	AN0335.2
ASNI-325	AN0336.2
ASNI-326	AN0337.2
ASNI-328	AN0339.2
ASNI-329	AN0340.2
ASNI-330	AN0341.2
ASNI-331	AN0342.2
ASNI-332	AN0343.2
ASNI-333	AN0344.2
ASNI-334	AN0345.2
ASNI-335	AN0348.2
ASNI-336	AN0349.2
ASNI-337	AN0350.2
ASNI-338	AN0351.2
ASNI-338	AN6792.2
ASNI-339	AN0352.2
ASNI-340	AN0353.2
ASNI-341	AN0354.2
ASNI-341	AN5701.2
ASNI-342	AN0355.2
ASNI-343	AN0356.2
ASNI-344	AN0357.2
ASNI-345	AN0358.2
ASNI-346	AN0359.2
ASNI-347	AN0360.2
ASNI-348	AN0362.2
ASNI-349	AN0363.2
ASNI-351	AN0365.2
ASNI-352	AN0366.2
ASNI-352	AN1839.2
ASNI-352	AN5226.2
ASNI-352	AN7317.2
ASNI-352	AN8390.2
ASNI-352	AN8981.2
ASNI-353	AN0367.2
ASNI-353	AN5414.2
ASNI-353	AN6128.2
ASNI-354	AN0368.2
ASNI-354	AN2661.2
ASNI-354	AN2724.2
ASNI-354	AN8648.2
ASNI-355	AN0369.2
ASNI-355	AN4404.2
ASNI-355	AN7299.2
ASNI-358	AN0372.2
ASNI-359	AN0373.2
ASNI-360	AN0375.2
ASNI-362	AN0378.2
ASNI-363	AN0379.2
ASNI-364	AN0380.2
ASNI-365	AN0381.2
ASNI-365	AN1904.2
ASNI-365	AN2918.2
ASNI-365	AN5713.2
ASNI-365	AN6089.2
ASNI-367	AN0383.2
ASNI-368	AN0384.2
ASNI-369	AN0385.2
ASNI-369	AN4323.2
ASNI-369	AN5957.2
ASNI-369	AN7876.2
ASNI-369	AN7878.2
ASNI-370	AN0386.2
ASNI-370	AN2570.2
ASNI-370	AN3193.2
ASNI-370	AN5371.2
ASNI-370	AN8146.2
ASNI-371	AN0387.2
ASNI-372	AN0388.2
ASNI-372	AN2672.2
ASNI-372	AN7610.2
ASNI-373	AN0389.2
ASNI-374	AN0390.2
ASNI-375	AN0391.2
ASNI-375	AN7222.2
ASNI-376	AN0392.2
ASNI-377	AN0393.2
ASNI-377	AN3049.2
ASNI-377	AN8421.2
ASNI-379	AN0395.2
ASNI-379	AN2968.2
ASNI-380	AN0396.2
ASNI-381	AN0397.2
ASNI-383	AN0400.2
ASNI-384	AN0401.2
ASNI-385	AN0402.2
ASNI-385	AN3403.2
ASNI-386	AN0405.2
ASNI-387	AN0406.2
ASNI-388	AN0407.2
ASNI-389	AN0408.2
ASNI-390	AN0409.2
ASNI-391	AN0411.2
ASNI-391	AN1126.2
ASNI-391	AN5020.2
ASNI-391	AN5912.2
ASNI-392	AN0412.2
ASNI-393	AN0413.2
ASNI-394	AN0414.2
ASNI-395	AN0415.2
ASNI-396	AN0416.2
ASNI-397	AN0417.2
ASNI-398	AN0418.2
ASNI-398	AN2598.2
ASNI-398	AN7373.2
ASNI-398	AN7557.2
ASNI-399	AN0419.2
ASNI-400	AN0420.2
ASNI-401	AN0421.2
ASNI-402	AN0422.2
ASNI-404	AN0424.2
ASNI-405	AN0425.2
ASNI-406	AN0426.2
ASNI-407	AN0427.2
ASNI-408	AN0428.2
ASNI-408	AN1913.2
ASNI-409	AN0429.2
ASNI-410	AN0430.2
ASNI-411	AN0431.2
ASNI-413	AN0433.2
ASNI-414	AN0434.2
ASNI-415	AN0435.2
ASNI-416	AN0436.2
ASNI-417	AN0437.2
ASNI-418	AN0438.2
ASNI-419	AN0439.2
ASNI-420	AN0440.2
ASNI-421	AN0441.2
ASNI-422	AN0442.2
ASNI-423	AN0444.2
ASNI-424	AN0445.2
ASNI-425	AN0446.2
ASNI-426	AN0447.2
ASNI-427	AN0448.2
ASNI-428	AN0449.2
ASNI-429	AN0450.2
ASNI-430	AN0451.2
ASNI-431	AN0452.2
ASNI-432	AN0453.2
ASNI-433	AN0454.2
ASNI-433	AN1730.2
ASNI-434	AN0455.2
ASNI-435	AN0456.2
ASNI-436	AN0457.2
ASNI-437	AN0458.2
ASNI-439	AN0460.2
ASNI-440	AN0461.2
ASNI-441	AN0462.2
ASNI-442	AN0463.2
ASNI-443	AN0464.2
ASNI-443	AN2476.2
ASNI-444	AN0465.2
ASNI-445	AN0466.2
ASNI-446	AN0467.2
ASNI-447	AN0468.2
ASNI-448	AN0469.2
ASNI-449	AN0470.2
ASNI-451	AN0472.2
ASNI-452	AN0474.2
ASNI-452	AN2133.2
ASNI-452	AN8869.2
ASNI-453	AN0475.2
ASNI-454	AN0476.2
ASNI-456	AN0478.2
ASNI-457	AN0479.2
ASNI-457	AN3903.2
ASNI-458	AN0480.2
ASNI-460	AN0482.2
ASNI-461	AN0483.2
ASNI-462	AN0484.2
ASNI-463	AN0485.2
ASNI-463	AN3709.2
ASNI-463	AN6785.2
ASNI-464	AN0486.2
ASNI-464	AN2270.2
ASNI-465	AN0487.2
ASNI-466	AN0488.2
ASNI-467	AN0490.2
ASNI-468	AN0491.2
ASNI-468	AN7185.2
ASNI-469	AN0492.2
ASNI-469	AN3514.2
ASNI-470	AN0493.2
ASNI-471	AN0494.2
ASNI-471	AN3418.2
ASNI-471	AN5176.2
ASNI-472	AN0495.2
ASNI-473	AN0496.2
ASNI-474	AN0499.2
ASNI-476	AN0502.2
ASNI-478	AN0505.2
ASNI-479	AN0506.2
ASNI-480	AN0507.2
ASNI-481	AN0508.2
ASNI-482	AN0509.2
ASNI-483	AN0510.2
ASNI-483	AN6969.2
ASNI-483	AN9508.2
ASNI-485	AN0512.2
ASNI-486	AN0513.2
ASNI-487	AN0514.2
ASNI-488	AN0515.2
ASNI-489	AN0516.2
ASNI-490	AN0517.2
ASNI-490	AN0541.2
ASNI-491	AN0518.2
ASNI-491	AN6482.2
ASNI-492	AN0519.2
ASNI-492	AN2205.2
ASNI-493	AN0520.2
ASNI-494	AN0521.2
ASNI-495	AN0522.2
ASNI-496	AN0523.2
ASNI-496	AN1034.2
ASNI-496	AN2032.2
ASNI-496	AN3230.2
ASNI-496	AN3386.2
ASNI-496	AN6448.2
ASNI-496	AN8383.2
ASNI-497	AN0524.2
ASNI-498	AN4396.2
ASNI-498	AN7883.2
ASNI-498	AN7894.2
ASNI-499	AN0529.2
ASNI-499	AN1032.2
ASNI-499	AN2031.2
ASNI-499	AN6789.2
ASNI-499	AN7899.2
ASNI-499	AN9159.2
ASNI-501	AN0531.2
ASNI-501	AN8308.2
ASNI-502	AN0669.2
ASNI-502	AN0826.2
ASNI-502	AN0975.2
ASNI-502	AN2732.2
ASNI-502	AN3478.2
ASNI-502	AN4391.2
ASNI-502	AN4877.2
ASNI-502	AN5233.2
ASNI-502	AN5334.2
ASNI-502	AN6559.2
ASNI-502	AN7516.2
ASNI-503	AN0533.2
ASNI-503	AN1029.2
ASNI-503	AN2036.2
ASNI-503	AN3385.2
ASNI-503	AN7896.2
ASNI-504	AN0534.2
ASNI-506	AN0536.2
ASNI-506	AN5065.2
ASNI-507	AN0538.2
ASNI-508	AN0540.2
ASNI-510	AN0544.2
ASNI-511	AN0545.2
ASNI-512	AN0546.2
ASNI-513	AN0547.2
ASNI-514	AN0548.2
ASNI-515	AN0549.2
ASNI-515	AN8481.2
ASNI-517	AN2045.2
ASNI-517	AN3566.2
ASNI-517	AN3733.2
ASNI-517	AN5748.2
ASNI-518	AN0552.2
ASNI-518	AN5239.2
ASNI-519	AN0553.2
ASNI-520	AN1733.2
ASNI-520	AN4847.2
ASNI-521	AN0555.2
ASNI-522	AN0556.2
ASNI-523	AN0557.2
ASNI-525	AN0559.2
ASNI-526	AN0560.2
ASNI-527	AN0561.2
ASNI-528	AN0564.2
ASNI-528	AN1685.2
ASNI-528	AN8363.2
ASNI-529	AN0565.2
ASNI-530	AN0566.2
ASNI-532	AN0568.2
ASNI-532	AN1824.2
ASNI-532	AN3769.2
ASNI-533	AN0569.2
ASNI-534	AN0570.2
ASNI-535	AN0571.2
ASNI-536	AN0572.2
ASNI-537	AN0573.2
ASNI-538	AN0575.2
ASNI-539	AN0576.2
ASNI-540	AN0577.2
ASNI-541	AN0578.2
ASNI-542	AN0579.2
ASNI-543	AN0580.2
ASNI-544	AN0581.2
ASNI-544	AN6870.2
ASNI-545	AN0582.2
ASNI-546	AN0583.2
ASNI-547	AN0584.2
ASNI-548	AN0585.2
ASNI-551	AN0588.2
ASNI-552	AN0590.2
ASNI-553	AN0591.2
ASNI-554	AN0592.2
ASNI-556	AN0594.2
ASNI-557	AN0595.2
ASNI-557	AN2239.2
ASNI-557	AN5838.2
ASNI-558	AN0596.2
ASNI-559	AN0597.2
ASNI-560	AN0598.2
ASNI-561	AN0600.2
ASNI-563	AN0602.2
ASNI-564	AN0603.2
ASNI-565	AN0604.2
ASNI-566	AN0605.2
ASNI-567	AN0608.2
ASNI-567	AN6234.2
ASNI-568	AN0611.2
ASNI-569	AN0612.2
ASNI-569	AN3590.2
ASNI-569	AN5424.2
ASNI-569	AN7906.2
ASNI-570	AN0613.2
ASNI-571	AN0615.2
ASNI-572	AN0616.2
ASNI-573	AN0617.2
ASNI-573	AN1503.2
ASNI-573	AN2859.2
ASNI-573	AN7929.2
ASNI-573	AN9012.2
ASNI-575	AN0620.2
ASNI-575	AN2538.2
ASNI-576	AN0621.2
ASNI-576	AN3980.2
ASNI-576	AN7094.2
ASNI-577	AN0622.2
ASNI-578	AN2704.2
ASNI-578	AN3206.2
ASNI-578	AN3229.2
ASNI-578	AN4212.2
ASNI-578	AN6445.2
ASNI-578	AN7230.2
ASNI-578	AN7812.2
ASNI-578	AN7832.2
ASNI-578	AN7998.2
ASNI-578	AN9348.2
ASNI-579	AN0624.2
ASNI-580	AN0625.2
ASNI-581	AN0626.2
ASNI-582	AN0627.2
ASNI-585	AN0630.2
ASNI-586	AN0631.2
ASNI-587	AN0632.2
ASNI-588	AN0633.2
ASNI-589	AN0634.2
ASNI-590	AN0635.2
ASNI-591	AN0636.2
ASNI-592	AN0637.2
ASNI-593	AN0638.2
ASNI-593	AN6319.2
ASNI-594	AN0639.2
ASNI-595	AN0640.2
ASNI-596	AN0641.2
ASNI-597	AN0642.2
ASNI-598	AN0643.2
ASNI-599	AN0644.2
ASNI-600	AN0645.2
ASNI-601	AN0646.2
ASNI-602	AN0647.2
ASNI-603	AN0648.2
ASNI-604	AN0650.2
ASNI-605	AN0651.2
ASNI-605	AN1016.2
ASNI-605	AN3090.2
ASNI-606	AN0652.2
ASNI-607	AN0653.2
ASNI-608	AN0654.2
ASNI-608	AN1592.2
ASNI-608	AN8143.2
ASNI-609	AN0655.2
ASNI-610	AN0656.2
ASNI-611	AN0657.2
ASNI-612	AN0658.2
ASNI-613	AN0659.2
ASNI-614	AN0660.2
ASNI-614	AN3352.2
ASNI-614	AN4152.2
ASNI-614	AN7955.2
ASNI-614	AN8416.2
ASNI-615	AN0661.2
ASNI-615	AN8479.2
ASNI-616	AN0662.2
ASNI-617	AN0663.2
ASNI-618	AN0664.2
ASNI-619	AN0665.2
ASNI-620	AN0666.2
ASNI-620	AN8897.2
ASNI-621	AN0667.2
ASNI-621	AN1715.2
ASNI-622	AN0668.2
ASNI-623	AN0670.2
ASNI-624	AN0671.2
ASNI-625	AN0593.2
ASNI-625	AN2335.2
ASNI-626	AN0674.2
ASNI-628	AN0677.2
ASNI-629	AN0678.2
ASNI-630	AN0679.2
ASNI-632	AN0681.2
ASNI-632	AN1446.2
ASNI-632	AN7051.2
ASNI-632	AN8277.2
ASNI-633	AN0682.2
ASNI-634	AN0684.2
ASNI-635	AN0685.2
ASNI-636	AN0686.2
ASNI-636	AN6073.2
ASNI-637	AN0687.2
ASNI-638	AN0688.2
ASNI-638	AN8551.2
ASNI-638	AN8935.2
ASNI-640	AN0690.2
ASNI-641	AN0691.2
ASNI-642	AN0692.2
ASNI-643	AN0693.2
ASNI-644	AN0694.2
ASNI-645	AN0695.2
ASNI-646	AN0696.2
ASNI-647	AN0697.2
ASNI-648	AN0698.2
ASNI-650	AN0700.2
ASNI-652	AN0702.2
ASNI-653	AN0703.2
ASNI-654	AN0704.2
ASNI-655	AN0705.2
ASNI-655	AN3362.2
ASNI-656	AN0706.2
ASNI-657	AN0707.2
ASNI-658	AN0708.2
ASNI-658	AN6403.2
ASNI-659	AN0709.2
ASNI-660	AN0710.2
ASNI-661	AN0711.2
ASNI-663	AN0714.2
ASNI-664	AN0715.2
ASNI-665	AN0716.2
ASNI-666	AN0717.2
ASNI-668	AN0719.2
ASNI-669	AN0720.2
ASNI-670	AN0721.2
ASNI-671	AN0722.2
ASNI-671	AN5519.2
ASNI-671	AN7682.2
ASNI-672	AN0723.2
ASNI-672	AN9208.2
ASNI-672	AN9311.2
ASNI-673	AN0724.2
ASNI-674	AN0725.2
ASNI-675	AN0726.2
ASNI-676	AN0727.2
ASNI-677	AN0728.2
ASNI-678	AN0729.2
ASNI-679	AN0730.2
ASNI-680	AN0731.2
ASNI-680	AN1247.2
ASNI-681	AN0733.2
ASNI-682	AN0734.2
ASNI-682	AN2426.2
ASNI-683	AN0735.2
ASNI-684	AN0736.2
ASNI-684	AN2423.2
ASNI-685	AN0737.2
ASNI-686	AN0738.2
ASNI-689	AN0743.2
ASNI-690	AN0744.2
ASNI-690	AN2564.2
ASNI-690	AN3704.2
ASNI-690	AN4153.2
ASNI-691	AN0745.2
ASNI-692	AN0746.2
ASNI-692	AN3119.2
ASNI-693	AN0747.2
ASNI-693	AN1104.2
ASNI-694	AN0748.2
ASNI-695	AN0749.2
ASNI-696	AN0750.2
ASNI-698	AN0752.2
ASNI-699	AN0753.2
ASNI-700	AN0754.2
ASNI-701	AN0755.2
ASNI-702	AN0756.2
ASNI-702	AN0980.2
ASNI-703	AN0757.2
ASNI-704	AN0758.2
ASNI-705	AN0759.2
ASNI-706	AN0760.2
ASNI-707	AN0761.2
ASNI-707	AN2398.2
ASNI-707	AN2609.2
ASNI-707	AN5415.2
ASNI-707	AN6447.2
ASNI-707	AN6945.2
ASNI-707	AN6952.2
ASNI-707	AN9233.2
ASNI-708	AN0762.2
ASNI-709	AN0763.2
ASNI-710	AN0764.2
ASNI-710	AN4532.2
ASNI-710	AN8566.2
ASNI-710	AN8998.2
ASNI-710	AN9363.2
ASNI-711	AN0765.2
ASNI-711	AN5977.2
ASNI-711	AN8583.2
ASNI-712	AN0766.2
ASNI-713	AN0767.2
ASNI-714	AN0768.2
ASNI-715	AN0769.2
ASNI-716	AN0770.2
ASNI-717	AN0771.2
ASNI-717	AN1174.2
ASNI-717	AN3247.2
ASNI-717	AN3952.2
ASNI-717	AN6581.2
ASNI-717	AN7581.2
ASNI-717	AN8344.2
ASNI-717	AN8489.2
ASNI-717	AN8928.2
ASNI-717	AN9344.2
ASNI-718	AN0772.2
ASNI-719	AN4906.2
ASNI-719	AN7662.2
ASNI-719	AN8683.2
ASNI-720	AN0775.2
ASNI-720	AN1563.2
ASNI-721	AN0776.2
ASNI-722	AN0777.2
ASNI-723	AN0778.2
ASNI-724	AN0550.2
ASNI-724	AN0779.2
ASNI-724	AN8480.2
ASNI-726	AN0781.2
ASNI-728	AN0783.2
ASNI-729	AN0785.2
ASNI-729	AN5577.2
ASNI-730	AN0786.2
ASNI-731	AN0788.2
ASNI-732	AN0789.2
ASNI-733	AN0790.2
ASNI-734	AN0791.2
ASNI-735	AN0792.2
ASNI-736	AN0793.2
ASNI-737	AN0794.2
ASNI-738	AN0795.2
ASNI-739	AN0796.2
ASNI-740	AN0797.2
ASNI-741	AN3251.2
ASNI-741	AN6821.2
ASNI-741	AN8612.2
ASNI-742	AN0799.2
ASNI-742	AN2523.2
ASNI-742	AN4367.2
ASNI-742	AN4566.2
ASNI-743	AN0800.2
ASNI-744	AN0802.2
ASNI-745	AN0803.2
ASNI-746	AN0804.2
ASNI-747	AN0805.2
ASNI-748	AN0806.2
ASNI-750	AN0808.2
ASNI-751	AN0809.2
ASNI-751	AN2512.2
ASNI-752	AN0810.2
ASNI-753	AN0812.2
ASNI-753	AN9183.2
ASNI-754	AN0813.2
ASNI-756	AN0815.2
ASNI-757	AN0816.2
ASNI-758	AN0817.2
ASNI-759	AN0818.2
ASNI-760	AN0819.2
ASNI-761	AN0820.2
ASNI-762	AN0821.2
ASNI-763	AN0822.2
ASNI-764	AN0823.2
ASNI-766	AN0825.2
ASNI-767	AN0827.2
ASNI-769	AN0829.2
ASNI-770	AN0830.2
ASNI-770	AN3915.2
ASNI-771	AN0831.2
ASNI-772	AN0832.2
ASNI-772	AN1780.2
ASNI-772	AN5810.2
ASNI-773	AN0833.2
ASNI-774	AN0834.2
ASNI-775	AN0835.2
ASNI-776	AN0836.2
ASNI-777	AN0837.2
ASNI-778	AN0838.2
ASNI-779	AN0839.2
ASNI-779	AN5905.2
ASNI-779	AN7235.2
ASNI-779	AN9234.2
ASNI-780	AN0840.2
ASNI-781	AN0841.2
ASNI-782	AN0842.2
ASNI-783	AN0843.2
ASNI-784	AN0844.2
ASNI-785	AN0845.2
ASNI-786	AN0846.2
ASNI-787	AN0847.2
ASNI-787	AN1047.2
ASNI-788	AN0848.2
ASNI-789	AN0849.2
ASNI-790	AN0850.2
ASNI-791	AN0851.2
ASNI-792	AN0852.2
ASNI-794	AN0854.2
ASNI-795	AN0855.2
ASNI-798	AN0858.2
ASNI-798	AN1163.2
ASNI-799	AN0859.2
ASNI-800	AN0860.2
ASNI-801	AN0861.2
ASNI-802	AN0862.2
ASNI-803	AN0863.2
ASNI-804	AN0864.2
ASNI-805	AN0865.2
ASNI-807	AN0868.2
ASNI-808	AN0869.2
ASNI-809	AN0871.2
ASNI-810	AN0872.2
ASNI-811	AN0873.2
ASNI-812	AN0874.2
ASNI-813	AN0875.2
ASNI-814	AN0876.2
ASNI-814	AN7162.2
ASNI-815	AN0877.2
ASNI-817	AN0879.2
ASNI-819	AN0881.2
ASNI-820	AN0882.2
ASNI-821	AN0883.2
ASNI-822	AN0884.2
ASNI-823	AN0885.2
ASNI-823	AN9328.2
ASNI-824	AN0886.2
ASNI-825	AN0887.2
ASNI-826	AN0888.2
ASNI-827	AN0889.2
ASNI-828	AN0890.2
ASNI-828	AN1423.2
ASNI-828	AN4019.2
ASNI-828	AN6623.2
ASNI-830	AN0892.2
ASNI-831	AN0893.2
ASNI-833	AN0896.2
ASNI-834	AN0897.2
ASNI-835	AN0898.2
ASNI-836	AN0899.2
ASNI-837	AN0900.2
ASNI-839	AN0903.2
ASNI-840	AN0904.2
ASNI-841	AN0905.2
ASNI-843	AN0907.2
ASNI-844	AN0908.2
ASNI-845	AN0909.2
ASNI-846	AN0910.2
ASNI-847	AN0911.2
ASNI-848	AN0912.2
ASNI-848	AN1003.2
ASNI-848	AN2793.2
ASNI-848	AN4003.2
ASNI-848	AN4822.2
ASNI-848	AN5206.2
ASNI-848	AN5790.2
ASNI-849	AN0913.2
ASNI-850	AN0914.2
ASNI-851	AN0915.2
ASNI-852	AN0916.2
ASNI-853	AN0917.2
ASNI-854	AN0918.2
ASNI-855	AN0919.2
ASNI-856	AN0920.2
ASNI-857	AN0921.2
ASNI-858	AN0922.2
ASNI-859	AN0923.2
ASNI-860	AN0924.2
ASNI-861	AN0925.2
ASNI-862	AN0926.2
ASNI-863	AN0927.2
ASNI-863	AN7491.2
ASNI-864	AN0928.2
ASNI-865	AN0929.2
ASNI-866	AN0930.2
ASNI-867	AN0931.2
ASNI-868	AN0932.2
ASNI-869	AN3053.2
ASNI-869	AN3914.2
ASNI-869	AN6948.2
ASNI-870	AN0934.2
ASNI-871	AN0935.2
ASNI-872	AN0936.2
ASNI-872	AN5662.2
ASNI-873	AN0937.2
ASNI-873	AN7379.2
ASNI-874	AN0939.2
ASNI-875	AN0940.2
ASNI-877	AN0943.2
ASNI-878	AN0945.2
ASNI-879	AN0946.2
ASNI-880	AN0947.2
ASNI-882	AN3638.2
ASNI-882	AN6506.2
ASNI-883	AN0950.2
ASNI-884	AN0951.2
ASNI-885	AN0952.2
ASNI-886	AN0953.2
ASNI-887	AN0954.2
ASNI-888	AN0955.2
ASNI-889	AN0956.2
ASNI-890	AN0957.2
ASNI-891	AN0958.2
ASNI-892	AN0959.2
ASNI-893	AN0960.2
ASNI-894	AN0961.2
ASNI-895	AN0962.2
ASNI-896	AN0963.2
ASNI-897	AN0964.2
ASNI-898	AN0965.2
ASNI-899	AN0966.2
ASNI-900	AN0967.2
ASNI-901	AN0968.2
ASNI-902	AN0969.2
ASNI-903	AN0971.2
ASNI-904	AN0972.2
ASNI-905	AN0973.2
ASNI-906	AN0974.2
ASNI-907	AN0976.2
ASNI-908	AN0977.2
ASNI-909	AN0978.2
ASNI-910	AN0979.2
ASNI-911	AN0981.2
ASNI-912	AN0982.2
ASNI-913	AN0983.2
ASNI-914	AN0984.2
ASNI-915	AN0985.2
ASNI-916	AN0986.2
ASNI-917	AN0987.2
ASNI-918	AN0988.2
ASNI-919	AN0989.2
ASNI-920	AN0990.2
ASNI-921	AN0991.2
ASNI-921	AN1150.2
ASNI-921	AN1810.2
ASNI-921	AN2248.2
ASNI-921	AN6930.2
ASNI-921	AN7656.2
ASNI-922	AN0992.2
ASNI-923	AN0994.2
ASNI-924	AN0995.2
ASNI-925	AN0996.2
ASNI-926	AN0997.2
ASNI-927	AN0998.2
ASNI-927	AN1919.2
ASNI-928	AN0999.2
ASNI-929	AN1000.2
ASNI-930	AN1001.2
ASNI-931	AN1002.2
ASNI-932	AN1004.2
ASNI-933	AN1005.2
ASNI-934	AN1006.2
ASNI-934	AN8449.2
ASNI-935	AN1007.2
ASNI-936	AN1009.2
ASNI-937	AN1010.2
ASNI-938	AN1011.2
ASNI-939	AN1012.2
ASNI-940	AN1013.2
ASNI-941	AN1014.2
ASNI-942	AN1015.2
ASNI-944	AN1018.2
ASNI-945	AN1019.2
ASNI-945	AN3939.2
ASNI-946	AN1020.2
ASNI-946	AN2784.2
ASNI-946	AN9281.2
ASNI-947	AN1021.2
ASNI-948	AN1022.2
ASNI-949	AN1023.2
ASNI-950	AN1024.2
ASNI-950	AN2973.2
ASNI-951	AN1025.2
ASNI-952	AN1026.2
ASNI-953	AN1027.2
ASNI-958	AN1037.2
ASNI-958	AN7204.2
ASNI-959	AN1038.2
ASNI-960	AN1039.2
ASNI-961	AN1040.2
ASNI-962	AN1041.2
ASNI-963	AN1042.2
ASNI-964	AN1043.2
ASNI-965	AN1044.2
ASNI-966	AN1045.2
ASNI-967	AN1046.2
ASNI-968	AN1048.2
ASNI-969	AN1049.2
ASNI-970	AN1050.2
ASNI-970	AN1409.2
ASNI-970	AN4009.2
ASNI-970	AN5646.2
ASNI-970	AN5698.2
ASNI-970	AN5878.2
ASNI-971	AN1051.2
ASNI-972	AN1052.2
ASNI-973	AN1053.2
ASNI-974	AN1054.2
ASNI-974	AN5060.2
ASNI-974	AN5068.2
ASNI-975	AN1055.2
ASNI-977	AN1057.2
ASNI-978	AN1058.2
ASNI-979	AN1059.2
ASNI-979	AN6279.2
ASNI-980	AN1060.2
ASNI-981	AN1062.2
ASNI-982	AN1063.2
ASNI-983	AN1064.2
ASNI-984	AN1065.2
ASNI-985	AN1066.2
ASNI-986	AN1067.2
ASNI-987	AN1068.2
ASNI-988	AN1069.2
ASNI-989	AN1070.2
ASNI-989	AN4291.2
ASNI-990	AN1071.2
ASNI-990	AN1580.2
ASNI-990	AN3547.2
ASNI-990	AN3881.2
ASNI-990	AN8322.2
ASNI-990	AN8457.2
ASNI-990	AN8545.2
ASNI-990	AN9426.2
ASNI-991	AN1072.2
ASNI-992	AN1073.2
ASNI-992	AN3408.2
ASNI-992	AN8903.2
ASNI-992	AN8915.2
ASNI-993	AN1074.2
ASNI-994	AN1075.2
ASNI-995	AN1076.2
ASNI-997	AN0180.2
ASNI-997	AN0370.2
ASNI-997	AN2529.2
ASNI-997	AN2896.2
ASNI-997	AN5852.2
ASNI-997	AN5916.2
ASNI-997	AN6235.2
ASNI-997	AN6767.2
ASNI-997	AN9128.2
ASNI-998	AN1079.2
ASNI-999	AN1080.2
ASNI-999	AN3411.2
ASNI-1000	AN1081.2
ASNI-1001	AN1082.2
ASNI-1002	AN1083.2
ASNI-1003	AN1084.2
ASNI-1004	AN1085.2
ASNI-1005	AN1086.2
ASNI-1006	AN1088.2
ASNI-1007	AN1089.2
ASNI-1008	AN1090.2
ASNI-1009	AN1091.2
ASNI-1010	AN1092.2
ASNI-1011	AN1093.2
ASNI-1012	AN1094.2
ASNI-1012	AN7500.2
ASNI-1013	AN1095.2
ASNI-1014	AN1096.2
ASNI-1015	AN1097.2
ASNI-1016	AN1098.2
ASNI-1017	AN1099.2
ASNI-1018	AN1102.2
ASNI-1019	AN0649.2
ASNI-1019	AN4659.2
ASNI-1019	AN5272.2
ASNI-1019	AN5990.2
ASNI-1019	AN6014.2
ASNI-1020	AN1105.2
ASNI-1021	AN1106.2
ASNI-1022	AN1107.2
ASNI-1023	AN1108.2
ASNI-1024	AN1111.2
ASNI-1025	AN1112.2
ASNI-1026	AN1113.2
ASNI-1027	AN1114.2
ASNI-1028	AN1115.2
ASNI-1029	AN1116.2
ASNI-1030	AN1117.2
ASNI-1031	AN1118.2
ASNI-1032	AN1119.2
ASNI-1033	AN1120.2
ASNI-1034	AN1121.2
ASNI-1035	AN1122.2
ASNI-1036	AN1123.2
ASNI-1037	AN1124.2
ASNI-1038	AN1125.2
ASNI-1039	AN1127.2
ASNI-1039	AN7386.2
ASNI-1040	AN1128.2
ASNI-1040	AN8455.2
ASNI-1041	AN1611.2
ASNI-1041	AN8351.2
ASNI-1041	AN8582.2
ASNI-1041	AN9242.2
ASNI-1043	AN1131.2
ASNI-1044	AN1132.2
ASNI-1044	AN8886.2
ASNI-1045	AN1133.2
ASNI-1045	AN4508.2
ASNI-1046	AN1134.2
ASNI-1046	AN8885.2
ASNI-1047	AN1135.2
ASNI-1048	AN1136.2
ASNI-1049	AN1137.2
ASNI-1050	AN1139.2
ASNI-1051	AN1140.2
ASNI-1051	AN1734.2
ASNI-1051	AN2478.2
ASNI-1052	AN1141.2
ASNI-1054	AN1143.2
ASNI-1055	AN1144.2
ASNI-1055	AN8310.2
ASNI-1056	AN1146.2
ASNI-1057	AN1147.2
ASNI-1058	AN1148.2
ASNI-1059	AN1149.2
ASNI-1060	AN1151.2
ASNI-1061	AN1152.2
ASNI-1062	AN1153.2
ASNI-1063	AN1154.2
ASNI-1063	AN4446.2
ASNI-1064	AN1155.2
ASNI-1065	AN1156.2
ASNI-1066	AN1157.2
ASNI-1067	AN1158.2
ASNI-1067	AN3657.2
ASNI-1068	AN1159.2
ASNI-1069	AN1160.2
ASNI-1070	AN1161.2
ASNI-1071	AN1162.2
ASNI-1072	AN1164.2
ASNI-1074	AN1166.2
ASNI-1075	AN1167.2
ASNI-1076	AN1168.2
ASNI-1077	AN1169.2
ASNI-1078	AN1170.2
ASNI-1079	AN1171.2
ASNI-1080	AN1172.2
ASNI-1081	AN1173.2
ASNI-1082	AN1175.2
ASNI-1083	AN1176.2
ASNI-1084	AN1177.2
ASNI-1085	AN1178.2
ASNI-1086	AN1179.2
ASNI-1087	AN1180.2
ASNI-1089	AN4526.2
ASNI-1089	AN6017.2
ASNI-1089	AN7967.2
ASNI-1090	AN1187.2
ASNI-1090	AN1835.2
ASNI-1091	AN1188.2
ASNI-1092	AN2011.2
ASNI-1092	AN6614.2
ASNI-1092	AN8672.2
ASNI-1093	AN1190.2
ASNI-1094	AN1191.2
ASNI-1095	AN1192.2
ASNI-1096	AN1193.2
ASNI-1097	AN1194.2
ASNI-1098	AN1195.2
ASNI-1099	AN1196.2
ASNI-1100	AN2325.2
ASNI-1100	AN3054.2
ASNI-1100	AN5392.2
ASNI-1101	AN1198.2
ASNI-1102	AN1200.2
ASNI-1103	AN1201.2
ASNI-1104	AN1202.2
ASNI-1105	AN1203.2
ASNI-1106	AN1204.2
ASNI-1106	AN8584.2
ASNI-1107	AN1205.2
ASNI-1108	AN1206.2
ASNI-1109	AN1207.2
ASNI-1109	AN5676.2
ASNI-1110	AN1209.2
ASNI-1110	AN7155.2
ASNI-1111	AN1210.2
ASNI-1112	AN1211.2
ASNI-1113	AN1212.2
ASNI-1114	AN1213.2
ASNI-1115	AN1214.2
ASNI-1116	AN1215.2
ASNI-1117	AN1216.2
ASNI-1118	AN1217.2
ASNI-1119	AN1218.2
ASNI-1119	AN4653.2
ASNI-1120	AN1219.2
ASNI-1121	AN1220.2
ASNI-1122	AN1221.2
ASNI-1123	AN1222.2
ASNI-1124	AN1223.2
ASNI-1125	AN1224.2
ASNI-1126	AN1225.2
ASNI-1127	AN1226.2
ASNI-1128	AN1227.2
ASNI-1129	AN1228.2
ASNI-1130	AN1229.2
ASNI-1131	AN1230.2
ASNI-1132	AN1231.2
ASNI-1133	AN1232.2
ASNI-1134	AN1233.2
ASNI-1135	AN1234.2
ASNI-1136	AN1235.2
ASNI-1137	AN1236.2
ASNI-1138	AN1237.2
ASNI-1139	AN1238.2
ASNI-1140	AN1239.2
ASNI-1141	AN1241.2
ASNI-1142	AN1244.2
ASNI-1143	AN1245.2
ASNI-1144	AN1246.2
ASNI-1145	AN1248.2
ASNI-1146	AN1249.2
ASNI-1147	AN1250.2
ASNI-1148	AN1251.2
ASNI-1149	AN1252.2
ASNI-1150	AN1253.2
ASNI-1151	AN1254.2
ASNI-1152	AN1255.2
ASNI-1153	AN1256.2
ASNI-1154	AN1257.2
ASNI-1154	AN2774.2
ASNI-1155	AN1258.2
ASNI-1156	AN1260.2
ASNI-1157	AN1261.2
ASNI-1158	AN1262.2
ASNI-1159	AN1263.2
ASNI-1160	AN1264.2
ASNI-1161	AN1265.2
ASNI-1162	AN1266.2
ASNI-1163	AN1267.2
ASNI-1164	AN1268.2
ASNI-1165	AN1269.2
ASNI-1166	AN1270.2
ASNI-1167	AN1271.2
ASNI-1168	AN1272.2
ASNI-1169	AN1273.2
ASNI-1169	AN5282.2
ASNI-1170	AN1274.2
ASNI-1171	AN1275.2
ASNI-1172	AN1277.2
ASNI-1173	AN1278.2
ASNI-1174	AN1279.2
ASNI-1175	AN1280.2
ASNI-1176	AN1281.2
ASNI-1177	AN1282.2
ASNI-1178	AN1283.2
ASNI-1179	AN1284.2
ASNI-1180	AN1285.2
ASNI-1180	AN5214.2
ASNI-1181	AN1286.2
ASNI-1182	AN1287.2
ASNI-1183	AN1288.2
ASNI-1184	AN1289.2
ASNI-1185	AN1290.2
ASNI-1186	AN1291.2
ASNI-1187	AN1292.2
ASNI-1187	AN1671.2
ASNI-1187	AN2124.2
ASNI-1188	AN1293.2
ASNI-1189	AN1294.2
ASNI-1190	AN1295.2
ASNI-1191	AN1296.2
ASNI-1192	AN1297.2
ASNI-1193	AN1298.2
ASNI-1194	AN1299.2
ASNI-1195	AN1301.2
ASNI-1195	AN4203.2
ASNI-1195	AN5328.2
ASNI-1195	AN5398.2
ASNI-1195	AN7161.2
ASNI-1195	AN7946.2
ASNI-1197	AN1303.2
ASNI-1197	AN2667.2
ASNI-1198	AN1304.2
ASNI-1199	AN1305.2
ASNI-1200	AN1306.2
ASNI-1201	AN1307.2
ASNI-1202	AN1308.2
ASNI-1203	AN1309.2
ASNI-1203	AN1912.2
ASNI-1203	AN5327.2
ASNI-1207	AN1315.2
ASNI-1208	AN1316.2
ASNI-1210	AN1319.2
ASNI-1211	AN1320.2
ASNI-1212	AN1321.2
ASNI-1213	AN1323.2
ASNI-1214	AN1324.2
ASNI-1215	AN1325.2
ASNI-1216	AN1326.2
ASNI-1217	AN1327.2
ASNI-1218	AN1328.2
ASNI-1218	AN2745.2
ASNI-1219	AN1330.2
ASNI-1219	AN1855.2
ASNI-1220	AN1331.2
ASNI-1220	AN5213.2
ASNI-1221	AN1332.2
ASNI-1221	AN3777.2
ASNI-1221	AN4052.2
ASNI-1222	AN1333.2
ASNI-1223	AN1334.2
ASNI-1224	AN1336.2
ASNI-1225	AN1337.2
ASNI-1226	AN1338.2
ASNI-1227	AN1339.2
ASNI-1228	AN1340.2
ASNI-1229	AN1341.2
ASNI-1230	AN1342.2
ASNI-1231	AN1343.2
ASNI-1232	AN1344.2
ASNI-1233	AN1345.2
ASNI-1234	AN1346.2
ASNI-1235	AN1347.2
ASNI-1236	AN1348.2
ASNI-1237	AN1349.2
ASNI-1238	AN1350.2
ASNI-1239	AN1351.2
ASNI-1240	AN1352.2
ASNI-1241	AN1353.2
ASNI-1242	AN1354.2
ASNI-1243	AN1355.2
ASNI-1244	AN1356.2
ASNI-1245	AN1357.2
ASNI-1246	AN1358.2
ASNI-1247	AN1359.2
ASNI-1248	AN1360.2
ASNI-1249	AN1361.2
ASNI-1250	AN1362.2
ASNI-1251	AN1364.2
ASNI-1252	AN1365.2
ASNI-1253	AN1366.2
ASNI-1253	AN4557.2
ASNI-1254	AN1367.2
ASNI-1255	AN1368.2
ASNI-1256	AN1369.2
ASNI-1258	AN1371.2
ASNI-1259	AN1372.2
ASNI-1260	AN1373.2
ASNI-1261	AN1374.2
ASNI-1262	AN1375.2
ASNI-1263	AN1376.2
ASNI-1264	AN1377.2
ASNI-1265	AN1378.2
ASNI-1267	AN1380.2
ASNI-1268	AN1381.2
ASNI-1269	AN1382.2
ASNI-1270	AN1383.2
ASNI-1272	AN1385.2
ASNI-1273	AN1386.2
ASNI-1274	AN1388.2
ASNI-1275	AN1389.2
ASNI-1276	AN1390.2
ASNI-1277	AN1391.2
ASNI-1278	AN1392.2
ASNI-1279	AN1393.2
ASNI-1280	AN1394.2
ASNI-1280	AN4667.2
ASNI-1280	AN6688.2
ASNI-1280	AN8182.2
ASNI-1281	AN1395.2
ASNI-1282	AN1396.2
ASNI-1283	AN0222.2
ASNI-1283	AN6787.2
ASNI-1284	AN1398.2
ASNI-1285	AN1399.2
ASNI-1286	AN1400.2
ASNI-1287	AN1401.2
ASNI-1288	AN1402.2
ASNI-1289	AN1403.2
ASNI-1290	AN1404.2
ASNI-1291	AN1405.2
ASNI-1292	AN1406.2
ASNI-1293	AN1407.2
ASNI-1295	AN1410.2
ASNI-1296	AN1411.2
ASNI-1297	AN1412.2
ASNI-1298	AN1413.2
ASNI-1299	AN1414.2
ASNI-1300	AN1415.2
ASNI-1301	AN1416.2
ASNI-1302	AN1417.2
ASNI-1303	AN1418.2
ASNI-1304	AN1419.2
ASNI-1305	AN1420.2
ASNI-1306	AN1421.2
ASNI-1307	AN1422.2
ASNI-1308	AN1424.2
ASNI-1309	AN1425.2
ASNI-1309	AN3863.2
ASNI-1310	AN1384.2
ASNI-1310	AN2237.2
ASNI-1311	AN1427.2
ASNI-1311	AN2562.2
ASNI-1311	AN2699.2
ASNI-1311	AN2783.2
ASNI-1311	AN6949.2
ASNI-1311	AN8124.2
ASNI-1311	AN8127.2
ASNI-1312	AN1428.2
ASNI-1313	AN1431.2
ASNI-1314	AN1432.2
ASNI-1315	AN1434.2
ASNI-1316	AN1435.2
ASNI-1317	AN1436.2
ASNI-1318	AN1437.2
ASNI-1319	AN1438.2
ASNI-1320	AN1439.2
ASNI-1321	AN1440.2
ASNI-1322	AN1441.2
ASNI-1323	AN1442.2
ASNI-1324	AN1443.2
ASNI-1325	AN1444.2
ASNI-1326	AN1445.2
ASNI-1327	AN1447.2
ASNI-1328	AN1448.2
ASNI-1329	AN1449.2
ASNI-1330	AN1450.2
ASNI-1331	AN1451.2
ASNI-1332	AN1452.2
ASNI-1333	AN1453.2
ASNI-1334	AN1454.2
ASNI-1335	AN1455.2
ASNI-1336	AN1456.2
ASNI-1337	AN1458.2
ASNI-1338	AN1459.2
ASNI-1338	AN4761.2
ASNI-1338	AN5105.2
ASNI-1339	AN1460.2
ASNI-1340	AN1461.2
ASNI-1341	AN1462.2
ASNI-1342	AN1463.2
ASNI-1342	AN5505.2
ASNI-1343	AN1464.2
ASNI-1344	AN1465.2
ASNI-1345	AN1466.2
ASNI-1346	AN1467.2
ASNI-1347	AN1469.2
ASNI-1348	AN1470.2
ASNI-1349	AN1471.2
ASNI-1350	AN1472.2
ASNI-1350	AN7797.2
ASNI-1350	AN9133.2
ASNI-1351	AN1473.2
ASNI-1352	AN1474.2
ASNI-1353	AN1475.2
ASNI-1354	AN1476.2
ASNI-1355	AN1477.2
ASNI-1356	AN1478.2
ASNI-1357	AN1479.2
ASNI-1358	AN1480.2
ASNI-1359	AN1483.2
ASNI-1360	AN1486.2
ASNI-1361	AN1487.2
ASNI-1362	AN1488.2
ASNI-1363	AN1489.2
ASNI-1364	AN1490.2
ASNI-1365	AN1491.2
ASNI-1366	AN1492.2
ASNI-1367	AN1493.2
ASNI-1368	AN1494.2
ASNI-1369	AN1495.2
ASNI-1370	AN1496.2
ASNI-1371	AN1497.2
ASNI-1372	AN1498.2
ASNI-1372	AN5855.2
ASNI-1373	AN1499.2
ASNI-1374	AN1500.2
ASNI-1375	AN1501.2
ASNI-1376	AN1502.2
ASNI-1377	AN1504.2
ASNI-1378	AN1506.2
ASNI-1378	AN7147.2
ASNI-1378	AN7240.2
ASNI-1378	AN8768.2
ASNI-1379	AN1507.2
ASNI-1380	AN1508.2
ASNI-1381	AN1509.2
ASNI-1382	AN1510.2
ASNI-1383	AN1511.2
ASNI-1384	AN1512.2
ASNI-1385	AN1513.2
ASNI-1385	AN5820.2
ASNI-1386	AN1514.2
ASNI-1387	AN1515.2
ASNI-1388	AN1516.2
ASNI-1389	AN1517.2
ASNI-1391	AN1519.2
ASNI-1392	AN1520.2
ASNI-1393	AN1521.2
ASNI-1394	AN1522.2
ASNI-1396	AN1524.2
ASNI-1397	AN1525.2
ASNI-1398	AN1526.2
ASNI-1399	AN1527.2
ASNI-1400	AN1528.2
ASNI-1401	AN1529.2
ASNI-1402	AN1530.2
ASNI-1402	AN1531.2
ASNI-1403	AN1532.2
ASNI-1404	AN1533.2
ASNI-1405	AN1534.2
ASNI-1406	AN1535.2
ASNI-1407	AN1536.2
ASNI-1408	AN1537.2
ASNI-1409	AN1538.2
ASNI-1410	AN1539.2
ASNI-1410	AN4775.2
ASNI-1411	AN1542.2
ASNI-1411	AN5061.2
ASNI-1412	AN1543.2
ASNI-1412	AN2916.2
ASNI-1413	AN1544.2
ASNI-1414	AN1545.2
ASNI-1415	AN1546.2
ASNI-1416	AN1547.2
ASNI-1417	AN1549.2
ASNI-1418	AN1550.2
ASNI-1418	AN3244.2
ASNI-1418	AN5689.2
ASNI-1419	AN1551.2
ASNI-1420	AN1552.2
ASNI-1421	AN1553.2
ASNI-1422	AN1554.2
ASNI-1423	AN1555.2
ASNI-1424	AN1556.2
ASNI-1425	AN1557.2
ASNI-1426	AN1558.2
ASNI-1427	AN1559.2
ASNI-1428	AN1560.2
ASNI-1429	AN1561.2
ASNI-1430	AN1562.2
ASNI-1431	AN1564.2
ASNI-1432	AN1565.2
ASNI-1433	AN1566.2
ASNI-1434	AN1567.2
ASNI-1434	AN6476.2
ASNI-1435	AN1568.2
ASNI-1435	AN6985.2
ASNI-1437	AN1570.2
ASNI-1438	AN1571.2
ASNI-1439	AN2708.2
ASNI-1439	AN9220.2
ASNI-1440	AN2157.2
ASNI-1440	AN4422.2
ASNI-1440	AN6487.2
ASNI-1440	AN8102.2
ASNI-1441	AN1574.2
ASNI-1442	AN1575.2
ASNI-1443	AN1576.2
ASNI-1444	AN1578.2
ASNI-1445	AN1579.2
ASNI-1447	AN1582.2
ASNI-1448	AN1583.2
ASNI-1448	AN5749.2
ASNI-1449	AN1584.2
ASNI-1450	AN1586.2
ASNI-1450	AN2532.2
ASNI-1450	AN5690.2
ASNI-1450	AN7641.2
ASNI-1450	AN8454.2
ASNI-1451	AN1587.2
ASNI-1452	AN1589.2
ASNI-1453	AN1590.2
ASNI-1454	AN1591.2
ASNI-1454	AN3615.2
ASNI-1455	AN1593.2
ASNI-1456	AN1594.2
ASNI-1456	AN3252.2
ASNI-1456	AN9314.2
ASNI-1459	AN1597.2
ASNI-1459	AN2561.2
ASNI-1459	AN9303.2
ASNI-1463	AN3046.2
ASNI-1463	AN9524.2
ASNI-1464	AN1603.2
ASNI-1465	AN1604.2
ASNI-1465	AN3790.2
ASNI-1465	AN9042.2
ASNI-1466	AN1605.2
ASNI-1467	AN1606.2
ASNI-1467	AN2427.2
ASNI-1468	AN1607.2
ASNI-1469	AN1608.2
ASNI-1470	AN1609.2
ASNI-1471	AN1610.2
ASNI-1472	AN1612.2
ASNI-1473	AN1613.2
ASNI-1474	AN1614.2
ASNI-1474	AN7146.2
ASNI-1475	AN1615.2
ASNI-1476	AN1617.2
ASNI-1477	AN1618.2
ASNI-1478	AN1619.2
ASNI-1479	AN1620.2
ASNI-1479	AN2626.2
ASNI-1479	AN4716.2
ASNI-1480	AN1621.2
ASNI-1481	AN1622.2
ASNI-1482	AN1623.2
ASNI-1482	AN1926.2
ASNI-1483	AN1624.2
ASNI-1484	AN1625.2
ASNI-1484	AN8147.2
ASNI-1485	AN1626.2
ASNI-1486	AN1627.2
ASNI-1487	AN1629.2
ASNI-1488	AN1630.2
ASNI-1489	AN1632.2
ASNI-1490	AN1633.2
ASNI-1492	AN1635.2
ASNI-1493	AN1636.2
ASNI-1494	AN1637.2
ASNI-1495	AN1638.2
ASNI-1495	AN4282.2
ASNI-1496	AN1639.2
ASNI-1497	AN1640.2
ASNI-1497	AN2408.2
ASNI-1498	AN1642.2
ASNI-1498	AN7068.2
ASNI-1499	AN1643.2
ASNI-1499	AN7062.2
ASNI-1500	AN1644.2
ASNI-1502	AN1646.2
ASNI-1503	AN1647.2
ASNI-1504	AN1648.2
ASNI-1505	AN1649.2
ASNI-1506	AN1651.2
ASNI-1507	AN1652.2
ASNI-1508	AN1653.2
ASNI-1509	AN1654.2
ASNI-1510	AN1655.2
ASNI-1511	AN1656.2
ASNI-1512	AN1657.2
ASNI-1513	AN1658.2
ASNI-1514	AN1660.2
ASNI-1515	AN1661.2
ASNI-1516	AN1662.2
ASNI-1517	AN1663.2
ASNI-1517	AN7123.2
ASNI-1518	AN1664.2
ASNI-1518	AN3712.2
ASNI-1518	AN5384.2
ASNI-1519	AN1665.2
ASNI-1520	AN1666.2
ASNI-1521	AN1667.2
ASNI-1522	AN1668.2
ASNI-1523	AN1669.2
ASNI-1524	AN1670.2
ASNI-1525	AN1672.2
ASNI-1526	AN1673.2
ASNI-1527	AN1674.2
ASNI-1528	AN1675.2
ASNI-1528	AN7792.2
ASNI-1529	AN1676.2
ASNI-1531	AN1682.2
ASNI-1532	AN1683.2
ASNI-1533	AN1684.2
ASNI-1534	AN1686.2
ASNI-1535	AN1687.2
ASNI-1536	AN1688.2
ASNI-1537	AN1690.2
ASNI-1538	AN1692.2
ASNI-1539	AN1693.2
ASNI-1540	AN1694.2
ASNI-1541	AN1695.2
ASNI-1542	AN1696.2
ASNI-1543	AN1697.2
ASNI-1544	AN1698.2
ASNI-1545	AN1700.2
ASNI-1546	AN1701.2
ASNI-1547	AN1581.2
ASNI-1547	AN1659.2
ASNI-1547	AN1732.2
ASNI-1547	AN2201.2
ASNI-1547	AN2468.2
ASNI-1547	AN2781.2
ASNI-1547	AN3287.2
ASNI-1547	AN3359.2
ASNI-1547	AN3876.2
ASNI-1547	AN4328.2
ASNI-1547	AN4649.2
ASNI-1547	AN6118.2
ASNI-1547	AN6757.2
ASNI-1547	AN6770.2
ASNI-1547	AN7242.2
ASNI-1547	AN7916.2
ASNI-1547	AN9280.2
ASNI-1548	AN1703.2
ASNI-1549	AN1704.2
ASNI-1550	AN1705.2
ASNI-1551	AN1706.2
ASNI-1552	AN1707.2
ASNI-1553	AN1708.2
ASNI-1553	AN3749.2
ASNI-1554	AN1709.2
ASNI-1555	AN1710.2
ASNI-1556	AN1711.2
ASNI-1557	AN1712.2
ASNI-1558	AN1713.2
ASNI-1559	AN1714.2
ASNI-1560	AN1716.2
ASNI-1561	AN1717.2
ASNI-1562	AN1718.2
ASNI-1563	AN1719.2
ASNI-1564	AN1720.2
ASNI-1565	AN1721.2
ASNI-1566	AN1722.2
ASNI-1567	AN1723.2
ASNI-1568	AN1725.2
ASNI-1569	AN1726.2
ASNI-1569	AN5162.2
ASNI-1570	AN1727.2
ASNI-1571	AN1728.2
ASNI-1572	AN1731.2
ASNI-1572	AN6026.2
ASNI-1573	AN1735.2
ASNI-1574	AN7942.2
ASNI-1574	AN9270.2
ASNI-1575	AN1739.2
ASNI-1576	AN1740.2
ASNI-1577	AN1741.2
ASNI-1577	AN3265.2
ASNI-1578	AN1742.2
ASNI-1578	AN3368.2
ASNI-1579	AN1743.2
ASNI-1580	AN1744.2
ASNI-1581	AN1745.2
ASNI-1582	AN1746.2
ASNI-1584	AN0204.2
ASNI-1584	AN0589.2
ASNI-1584	AN1949.2
ASNI-1584	AN3176.2
ASNI-1585	AN1751.2
ASNI-1586	AN1752.2
ASNI-1587	AN1753.2
ASNI-1588	AN1754.2
ASNI-1588	AN8607.2
ASNI-1589	AN1755.2
ASNI-1590	AN1756.2
ASNI-1592	AN1758.2
ASNI-1593	AN1759.2
ASNI-1594	AN1760.2
ASNI-1596	AN1762.2
ASNI-1597	AN1764.2
ASNI-1598	AN1765.2
ASNI-1599	AN1767.2
ASNI-1600	AN1768.2
ASNI-1601	AN1769.2
ASNI-1601	AN7034.2
ASNI-1602	AN1770.2
ASNI-1603	AN1771.2
ASNI-1604	AN1772.2
ASNI-1604	AN2697.2
ASNI-1604	AN4040.2
ASNI-1604	AN7213.2
ASNI-1604	AN9203.2
ASNI-1605	AN1773.2
ASNI-1606	AN1774.2
ASNI-1607	AN1775.2
ASNI-1608	AN1776.2
ASNI-1609	AN1777.2
ASNI-1610	AN1778.2
ASNI-1611	AN1779.2
ASNI-1612	AN1781.2
ASNI-1613	AN1782.2
ASNI-1614	AN1783.2
ASNI-1615	AN1785.2
ASNI-1615	AN8523.2
ASNI-1617	AN6769.2
ASNI-1617	AN9301.2
ASNI-1618	AN1789.2
ASNI-1619	AN1790.2
ASNI-1620	AN1791.2
ASNI-1621	AN1792.2
ASNI-1622	AN1793.2
ASNI-1623	AN1795.2
ASNI-1624	AN1796.2
ASNI-1625	AN1798.2
ASNI-1625	AN4684.2
ASNI-1626	AN1799.2
ASNI-1626	AN6773.2
ASNI-1627	AN1800.2
ASNI-1628	AN1801.2
ASNI-1629	AN1802.2
ASNI-1630	AN1803.2
ASNI-1632	AN1805.2
ASNI-1632	AN5611.2
ASNI-1633	AN1806.2
ASNI-1634	AN7870.2
ASNI-1634	AN8167.2
ASNI-1635	AN1808.2
ASNI-1635	AN2350.2
ASNI-1636	AN1809.2
ASNI-1637	AN1811.2
ASNI-1638	AN1812.2
ASNI-1639	AN1813.2
ASNI-1640	AN1814.2
ASNI-1641	AN1815.2
ASNI-1641	AN7115.2
ASNI-1642	AN1816.2
ASNI-1643	AN1817.2
ASNI-1644	AN1818.2
ASNI-1644	AN2356.2
ASNI-1644	AN7401.2
ASNI-1646	AN1823.2
ASNI-1646	AN4603.2
ASNI-1646	AN8418.2
ASNI-1647	AN1825.2
ASNI-1648	AN1826.2
ASNI-1649	AN1827.2
ASNI-1650	AN1828.2
ASNI-1652	AN1832.2
ASNI-1653	AN1833.2
ASNI-1653	AN3799.2
ASNI-1653	AN8337.2
ASNI-1654	AN1834.2
[truncated: 87,843 more rows]
